# Supplementary material for: Effectiveness of Mobile Applications for Suicide Prevention: A Systematic Review and Meta-Analysis
Source: Behav Sci (Basel). 2025 Oct 1;15(10):1345. doi: 10.3390/bs15101345 (PMC12561950; doi:10.3390/bs15101345)
Supplement: Supplementary file 1 [file behavsci-15-01345-s001.zip]

Archive with 3 entries (3 files):
- S1. Final list of 22 studies included in the meta-analysis.pdf
- Table S1. Detailed Characteristics of the included studies.pdf
- Table S2﻿. PRISMA Checklist.pdf
